# Supplementary material for: Oxazolidine Nitroxide Transformation in a Coordination Sphere of the Ln3+ Ions
Source: Molecules. 2022 Mar 1;27(5):1626. doi: 10.3390/molecules27051626 (PMC8911955; doi:10.3390/molecules27051626)
Supplement: Supplementary file 1 [file molecules-27-01626-s001.zip]

Archive with 1 entries (1 files):
- molecules-1560447-supplementary.pdf
